# Supplementary material for: Change in Fatty Acid Composition in High-Temperature-Damaged Rice Grains and Its Effects on the Appearance and Physical Qualities of the Cooked Rice
Source: Foods. 2025 Sep 4;14(17):3097. doi: 10.3390/foods14173097 (PMC12428571; doi:10.3390/foods14173097)
Supplement: Supplementary file 1 [file foods-14-03097-s001.zip]

Archive with 1 entries (1 files):
- foods-3758148-supplementary.pdf
